# Supplementary material for: Applying feature selection and machine learning techniques to estimate the biomass higher heating value
Source: Sci Rep. 2023 Sep 26;13:16093. doi: 10.1038/s41598-023-43496-x (PMC10522575; doi:10.1038/s41598-023-43496-x)
Supplement: Supplementary file 1 — Supplementary Information. [file 41598_2023_43496_MOESM1_ESM.xlsx]

## Sheet: Notations
Abbreviation	Full definition	Unit
FC	Fixed carbon content	wt%
VM	Volatile matter content	wt%
Ash	Ash content	wt%
C	Carbon element	wt%
H	Hydrogen element	wt%
O	Oxygen element	wt%
N	Nitrogen element	wt%
S	Sulfur element	wt%
HHV	Higher heating value	KJ/g

## Sheet: Databank
No.	Biomass	Independent variables								Target
		Proximate analysis			Ultimate analysis					HHV
		FC	VM	Ash	C	H	O	N	S
1	Pistachio soft shell	8.69	67.85	14.21	45.53	5.56	47.17	1.74	0	18.57
2	Pine chips	21.65	72.4	5.95	49.66	5.67	38.07	0.51	0.08	19.79
3	Biomass mix	18.14	69.36	12.49	49.59	5.79	28.87	2.43	0.74	18.4
4	Corn straw	19.19	73.15	7.65	44.73	5.87	40.44	0.6	0.07	17.68
5	B-wood	21.62	76.53	1.85	50.26	6.91	39.66	1.03	0	20.05
6	Rape straw	17.81	76.54	4.65	46.17	6.12	42.47	0.46	0.1	18.34
7	Palm kernels	17.59	77.28	5.14	48.34	6.2	37.44	2.62	0.26	20.71
8	Pepper plant	20.86	64.71	14.14	36.11	4.26	41.86	2.72	0.49	15.39
9	Wheat straw	10.98	82.12	6.9	42.95	5.35	46.99	0	0	17.99
10	Rice husk	16.95	61.81	21.24	38	5.2	34.61	0.45	0	14.69
11	Bamboo wood	11.24	86.8	1.95	48.76	6.32	42.77	0.2	0	20.55
12	Olive stones	19.5	78.3	2.2	49	6.1	42	0.8	0	20.23
13	Almond shell	18.4	80.5	1.1	48.4	5.9	43.7	0.5	0	19.92
14	Sunflower seed shell	11.7	84.7	3.6	51.7	6.2	41.1	1	0	17.6
15	Esparto plant	16.8	80.5	2.2	46.94	6.44	43.56	0.86	0	19.1
16	Shea meal	28.7	66.3	5	48.56	5.86	37.7	2.88	0	19.8
17	Cotton stalk	18.8	76.1	5.1	47.07	4.58	42.1	1.15	0	17.4
18	Sugarcane bagasse	13.3	81.5	5.2	43.79	5.96	43.46	1.69	0	17.7
19	Peanut shell	13.4	84.9	1.7	47.4	6.1	44.4	2.1	0	18.6
20	Hazelnut shell	30	68.9	1.1	50.9	5.9	42.8	0.4	0	19.9
21	Dried grains—solubles	12.84	82.5	3.89	50.24	6.89	33.42	4.79	0.77	21.75
22	Corn stover	26.65	66.58	6.73	45.48	5.52	41.52	0.69	0.04	17.93
23	Wet grains	13.58	83.18	2.58	52.53	6.6	32.28	5.35	0.66	21.95
24	Coffee husk	19.1	78.5	2.4	47.5	6.4	43.7	0	0	19.8
25	Marabú	17.2	81.3	1.5	48.6	6.3	43.6	0	0	20.72
26	Soplillo	20.7	77.8	1.5	48.8	6.5	43.2	0	0	22.58
27	Sugar cane straw	14.6	76.2	9.2	43.5	6.1	41.1	0	0	17.19
28	Casuarina equisetifolia leaf	16.46	73.5	3.93	46.12	6.9	42.64	1.18	0	18.48
29	Oil palm fruit bunch	16.46	78.2	4.53	45.9	5.8	40.1	1.2	0	16.96
30	Lantana Camara leaf	11.83	70.46	7.26	45.01	6.68	43.79	2.02	0	18.5
31	Olive kernel	32.8	63.9	1.7	54.6	6.8	36.1	0.8	0	22.4
32	Olive kernel shell	36.1	60.5	3.3	53.2	6.7	36.3	0.5	0	21.4
33	Olive cake	34.6	62.1	2.8	53.7	6.7	36.2	0.6	0	21.6
34	Olive kernel	24.25	73.62	2.13	52.44	6.17	37.85	1.32	0.09	19.9
35	Cotton residue	20.59	72.8	6.61	47.03	5.96	38.42	1.79	0.19	16.9
36	Forest residue	20	79.8	0.2	53.16	6.25	40	0.3	0.09	19.5
37	Alfalfa stems	15.81	78.92	5.27	47.17	5.99	38.19	2.68	0.2	18.67
38	Rice straw	15.86	65.47	18.67	38.24	5.2	36.26	0.87	0.18	15.09
39	Hybrid poplar	12.49	84.81	2.7	50.18	6.06	40.43	0.6	0.02	19.02
40	Switch grass	14.34	76.69	8.97	46.68	5.82	37.38	0.77	0.19	18.06
41	Almond hulls	20.07	73.8	6.13	47.53	5.97	39.16	1.13	0.06	18.89
42	Willow wood	16.07	82.22	1.71	49.9	5.9	41.8	0.61	0.07	19.59
43	Oak wood (small branch)	18.5	77.45	4.05	48.76	6.35	42.08	2.81	0	19.2
44	Oak wood (large branch)	16.18	81.75	2.07	48.57	6.81	42.23	2.39	0	19.17
45	Oak wood (medium branch)	16.18	80.82	3	48.62	6.52	42.28	2.58	0	19.24
46	Sugarcane bagasse	14.7	82.6	2.7	47.2	7	43.1	0	0	17.32
47	Rice husk	16.3	61.2	22.5	38.2	5.6	33.7	0	0	16.47
48	Ipil ipil	17.7	79.9	2.4	48.3	6.8	42.5	0	0	20.22
49	Olive pitts	16.28	82	1.72	52.8	6.69	38.25	0.45	0.05	21.59
50	Almond shells	20.71	76	3.29	49.3	5.97	40.63	0.76	0.04	19.49
51	Pistachio shell	16.95	81.64	1.41	50.2	6.32	41.15	0.69	0.22	18.22
52	Sugarcane Bagasse	1.64	84	5.86	45.04	5.78	47.43	1.75	0	18.17
53	Sugarcane Bagasse	28.7	68	1.26	48.58	5.97	38.94	0.2	0.05	19.2
54	Cucurbita pepo L.	8.24	62.01	29.75	33.88	3.7	27.84	4.7	0.13	12.85
55	Cucumis sativus L.	10.35	61.68	27.96	33.81	3.87	31.12	3	0.24	12.6
56	Solanum melongena L.	15.99	70.89	13.12	42.09	4.56	37.95	2.18	0.1	16.53
57	Solanum lycopersicum L.	15.27	66.02	18.71	38.17	4.08	36.24	2.3	0.5	14.83
58	Phaseoulus vulgaris L.	12.92	71.67	15.41	42.86	4.81	33.18	3.62	0.12	17.01
59	Capsicum annuum L.	12.64	69.5	17.86	39.27	4.17	35.1	3.28	0.4	15.26
60	Citrillus vulgaris Schrad	12.58	66.84	20.58	37.64	4.62	33.41	3.6	0.15	14.26
61	Cucumis melo L	10.37	65.25	24.38	35.5	4.37	30.96	4.62	0.17	13.5
62	Peach Pit	19.8	79.1	1.1	49.14	6.34	43.52	0.48	0.02	19.42
63	Hazelnut shell	28.3	69.3	1.4	52.9	5.6	42.7	1.4	0	19.3
64	Spire-mint	11.8	70.1	18.1	37.23	5.34	33.38	5.95	0	15.53
65	Pistachio shell	16.84	82.03	1.13	48.79	5.91	43.41	0.56	0.01	19.26
66	Corncob	18.54	80.1	1.36	46.58	5.87	45.46	0.47	0.01	18.77
67	Macadamia shell	23.68	75.92	0.4	54.41	4.99	39.69	0.36	0.01	21.01
68	Corncob	12.5	86.5	1	49	5.4	44.6	0.4	0	17
69	Eucalyptus	21.3	75.35	3.35	46.04	5.82	44.49	0.3	0	18.64
70	Subabul wood	18.52	81.02	1.2	48.15	5.87	44.75	0.03	0	19.78
71	Sudan Grass	18.6	72.75	8.65	44.58	5.35	39.18	1.21	0.01	17.39
72	Red wood	19.92	79.72	0.36	50.64	5.98	42.88	0.05	0.03	20.72
73	Eucalyptus-Grandis	16.93	82.55	0.52	48.33	5.89	45.13	0.15	0.01	19.35
74	Spruce wood	28.3	70.2	1.5	51.9	6.1	40.9	0.3	0	20.1
75	Softwood	28.1	70	1.7	52.1	6.1	41	0.2	0	20
76	Es	17.9	82	0.1	47.3	6	46.5	0	0.1	20.08
77	Canyon live oak	11.3	88.2	0.5	47.84	5.8	45.76	0.07	0.01	18.98
78	Wood chips	23.5	76.4	0.1	48.1	5.99	45.74	0.08	0	19.92
79	Walnut	20.8	78.5	0.7	48.2	6.25	43.24	1.61	0	19.97
80	Almond	21.54	76.83	1.63	51.3	5.29	40.9	0.66	0.01	20.01
81	Cabernet Sauvignon	19.2	78.63	2.17	46.59	5.85	43.9	0.83	0.04	19.03
82	Cotton stalk	17.3	65.4	17.3	39.47	5.07	39.14	1.2	0.02	15.83
83	Coconut coir	29.7	66.58	3.72	50.29	5.05	39.63	0.45	0.16	20.05
84	Cottongin Trash	15.1	67.3	17.6	39.59	5.26	36.38	2.09	0	16.42
85	White Fir	16.58	83.17	0.25	49	5.98	44.75	0.05	0.01	19.95
86	Cotton gin waste	14.97	83.41	1.61	42.66	6.05	49.5	0.18	0	17.48
87	Paddy straw	11.8	72.7	15.5	35.97	5.28	43.08	0.17	0	14.52
89	Sena leaves	25.5	57.2	17.3	36.2	4.72	37.49	4.29	0	18.13
90	Mulberry stick	22.8	75.1	2.1	44.23	6.61	46.25	0.51	0	18.36
91	Sugar cane leaves	14.9	77.4	7.7	39.75	5.55	46.82	0.17	0	17.41
92	Tea bush	21.8	76.5	1.7	47.67	6.13	43.16	1.33	0	19.84
93	Eucalyptus saw dust	16.2	83.6	0.2	49.37	6.4	42.01	2.02	0	18.5
94	Wheat straw	23.5	63	13.5	45.5	5.1	34.1	1.8	0	17
95	Tea waste	13.6	85	1.4	48.6	5.5	39.5	0.5	0	17.1
96	Tan oak	9.2	90.6	0.2	48.67	6.03	44.99	0.06	0.04	18.93
97	Douglas fir	25.8	73	1.2	56.2	5.9	36.7	0	0	22.1
98	Loblolly pine	33.9	65.7	0.4	56.3	5.6	37.7	0	0	21.77
99	Sal seed husk	28.06	62.54	9.4	48.12	6.55	35.93	0	0	20.6
100	Shredded green waste	15.3	77.6	1	47.2	5.66	45.91	0.2	0.03	18.12
102	Açaí seed	18.5	80.77	0.69	47.6	6.4	45.12	0.78	0	18.6
103	Banana stems	9.96	80.27	8	39	5.44	54.84	0.82	0	16.13
104	Banana stalk	22.13	73.25	8	37.95	4.73	55.85	1.46	0	15.73
105	Bamboo	17.2	81.08	1.71	44.6	5.55	48.93	0.91	0	18.33
106	Coconut	20.05	77	2.96	47.4	5.41	46.64	0.55	0	18.7
107	Coffee	22.7	75.4	2	43.34	5.55	48.86	2.25	0	18.06
108	Sawdust	16	83.88	0.11	50.3	6.08	43.43	0.15	0	20
109	Grass	10.81	76.5	13	42	5.21	50.95	2.03	0	16.77
110	Rice husks	16.27	71.24	12.5	35.86	4.4	59.46	0.28	0	16.35
111	Soy peel	7.23	88.81	1.14	45.04	6.7	45.35	2.9	0	17.9
112	Banana pseudo-stem	1.21	89.43	9.36	33.46	6.44	49.94	0.8	0.04	15.04
113	Banana peel	2.7	88.02	9.28	35.65	6.19	45.94	1.94	0	16.15
114	Banana leaves	7.6	83.35	9.05	38.57	6.44	43.49	0.8	0	17.57
115	Cassava rhizome	13.5	70.7	5.2	43.1	6	44.2	0.8	0	17.1
116	Switchgrass	23.1	73.1	3.8	43.2	6.2	44	0.47	0.13	15.02
117	Coconut fiber	11	80.9	8.1	47.75	5.61	45.51	0.9	0.23	18.4
118	Eucalyptus leaves	10.3	79.2	10.5	46.96	6.22	44.82	1.23	0.77	18.9
119	Rubber sawdust	14.29	51.39	22.67	53.4	6.7	36.8	3.1	0	18.3
120	Corn straws	7.7	75.02	6.13	42.65	5.57	49.16	1.49	0.1	16.24
121	Corn cob	7.6	80.72	2.96	43.32	6.02	49.37	0.93	0.1	16.99
122	Rice straw	1.33	45.68	45.76	26.73	4.05	66.55	1.02	0.56	12.26
123	Rice husk	8.48	58.22	24.71	34.9	5.15	59	0.31	0.64	14.08
124	Cocoa pod	10.43	68.47	10.81	43.87	5.82	47.28	2.23	0.57	17.93
125	Jatropha cakes	10.97	72.53	6.47	44.42	6.23	44.51	4.33	0.51	21.24
126	Moringa cakes	8.26	75.08	6.28	45.59	6.49	41.45	6.47	0	20.47
127	Parinari fruit shell	14.51	78.17	4.67	48.04	5.76	43.53	2.13	0.1	20.47
128	Sugarcane bagasse	8.12	79.45	3.91	44.31	5.73	49.11	0.63	0.1	16.88
129	Rice husk	2.97	70.6	17.09	50.45	6.58	41.46	1.49	0.23	19.81
130	Rice husk	16.6	70.5	12.9	42	5.4	39.3	0.4	0	16.8
131	Rice husk	16.92	68.25	14.83	39.48	5.71	54.12	0.67	0.1	17.34
132	Switchgrass	15.87	80.63	3.5	47.37	6.61	43.97	0.62	1.43	20.6
133	Palm kernel shell	13	67.9	16.3	49.05	5.59	44.6	0.76	0.38	16.1
134	Empty fruit bunch	7.5	79.2	7	44.84	5.81	47.94	1.41	0.4	16.2
135	Palm mesocarp fiber	15	70.8	8.4	47.76	5.59	44.52	2.13	0.49	17
136	Albizia pedicellaris	5.61	92.7	1.68	52.7	5.85	42	0.54	0	20.1
137	Terminalia ivoriensis	17.4	82.33	0.32	46.8	6	45	0.44	0	18.6
138	Beech	0	82.7	1.2	47.2	6	45.2	0.4	0	18.3
139	Sorghum glums	13.6	78.9	7.54	42.4	5.27	51.6	0.74	0	16.4
140	Sorghum stalk	13.8	82.9	3.27	46.2	5.85	47.6	0.44	0	17.9
141	Sorghum straw	0	79	7.1	44.3	5.8	42.4	0.4	0	17.4
142	Wheat straw	20.97	65.59	4.99	47.14	5.59	46.03	0.37	0.06	19.22
143	Rice husk	23.71	54.39	14.02	46.96	5.81	46.72	0.28	0.23	17.54
144	Corn cob	4.97	72.33	10.67	46.2	5.42	47.22	0.92	0.24	18.36
145	Corn Leaf	5.66	79.08	7.82	44.13	5.01	50.4	0.39	0.07	15.45
146	Sawdust	14.89	73.68	2.91	47.25	5.28	46.68	0.61	0.18	17.25
147	Bagasse	3.82	79.39	8.02	46.81	5.67	46.81	0.67	0.04	19.01
148	Cotton Stalks	4.95	73.25	7.12	47.04	5.41	46.82	0.68	0.05	17.37
149	Corn straw	12.02	81.08	5.95	41.85	5.38	51.34	1.36	0.07	17.04
150	Rice straw	14.77	84.79	20.02	28.55	3.98	65.71	1.15	0.61	13.48
151	Almond shell	5.68	58.25	4.78	50.12	5.47	43.95	0.29	0.17	18.05
152	Stone pine	18.3	73.63	0.37	49.95	6.14	35.74	0.11	0	18.76
153	Palm kernel shell	25	65.6	1.2	53.7	6.3	38.2	0.3	0	19.5
154	Palm Mesocarp fiber	10.2	82	2.1	54.5	7	35.5	0.8	0	22.7
155	Coffee husk	17	66.2	5.4	48.3	5.6	39.5	1.6	0	16.3
156	Corn cob	12.29	77.1	1.9	46.4	5.4	45.2	1	0	16.1
157	Peanut shells	12.6	77.8	1.8	50.8	6.1	40.5	0.7	0	18.2
158	Sugarcane bagasse	10.15	70.47	12.34	41.39	4.99	40.86	0.32	0.11	15.11
159	Rice husk	17.9	55.85	19.33	33.87	4.57	41.28	0.84	0.12	14.09
160	Palm kernel shell	20.46	69.35	2.67	46.05	5.14	45.4	0.62	0.14	18.96
162	Sarcasa asoca leaf	17.3	67.9	5.2	49.3	6.7	42.85	1.15	0.9	20.9
163	Wheat straw	15.1	68.4	7.9	40.6	6	53.2	0.19	0.9	17.62
164	Cotton waste	20.05	72.05	3.1	50.5	7	22.48	1.18	0.8	16.65
165	Soybean waste	19	70.5	4.7	43.8	6.3	48.5	1.4	0.8	18.77
166	Pinewood	19.2	71.7	2.3	48.9	6.2	42.5	0.1	0.1	18.6
167	Timothy grass	12.6	78.2	3.6	43.4	6.1	45.4	1.3	0.1	16.3
168	Wheat straw	20.3	70.1	4.4	44.1	6	45	0.4	0.01	16.4
169	Sawdust	11.71	76.82	1.8	42.14	9.07	45.82	0.98	0	20.13
170	Wood shavings	10.56	76.21	1.09	45.86	9.07	43.75	0.08	0	21.06
171	Coconut shells	15.28	71.45	1.26	44.76	8.92	44.73	0.16	0.03	21.3
172	Palm oil shells	16.87	72.74	2.47	47.3	9.72	39.39	0.84	0.07	20.16
173	Cassava stalk	14.09	79.9	6.01	51.12	6.87	41.34	0.67	0.1	17.58
174	Cassava rhizome	18.2	77.5	4.05	51.59	6.69	40.45	1.27	0.1	23.67
175	Wheat husk	12.72	69.19	12.11	41.47	5.83	37.95	2.55	0.1	16.42
176	Wheat straw	9.67	71.34	12.59	43.5	5.93	34.55	3.43	0	16.63
177	Mustard straw	7.38	70.78	14.98	41.98	5.71	36.86	0	0.48	16.12
178	Rice husk	17.17	68.89	9.29	43.1	5.33	42.27	0	0	16.93
179	Impereta cylindrica	0.36	84.14	6.952	50.04	5.92	42.89	1.15	0	18.05
180	Eragrostis airoides	1.23	86.84	3.66	41.02	6.72	51.12	1.14	0	15.27
181	Typha angustifolia	2.18	80.06	3.81	52.89	5.84	40.04	1.22	0	19.69
182	Arundinella khasiana	1.3	80.21	8.12	41.26	5.39	52.09	1.25	0	13.29
183	Echinochloa stagnina	0.41	83.19	6.13	44.98	5.66	47.49	1.86	0	16.01
184	Oil palm fiber	5.61	76.98	11.15	33.34	6.13	46	3.13	0.25	14.49
185	Oil palm trunk	5.88	81.46	7.71	36.9	7.42	45.43	2.11	0.43	16.34
186	Empty fruit bunch	4.06	83.42	6.56	35.75	7.67	49.06	0.55	0.41	16.07
187	Palm kernel shell	16.64	69.66	10.67	43.2	6.84	38.03	0.92	0.34	17.32
188	Rice husk	10.17	66.65	18.82	30.73	6.58	42.89	0.67	0.31	14.37
189	Rice straw	5.74	76.42	12.03	35.09	8.23	43.82	0.33	0.5	16.15
190	Kenaf biomass	7.03	82.7	5.73	38.38	8.84	46.31	0.3	0.44	16.66
191	Cytisus multiflorus (shoot)	16.2	82.48	1.32	46.2	6.88	44.35	1.24	0.1	22.25
192	Erica australis (shoot)	17.9	80.72	1.38	49.84	7.04	41.06	0.63	0.1	24.12
193	Pterospartum tridentatum (shoot)	17.45	81.1	1.44	47.95	6.97	42.96	0.67	0.1	21.37
194	Ulex europaeus (shoot)	14.06	84.46	1.47	46.32	6.85	44.37	0.95	0.1	21.87
195	Cytisus multiflorus (shoot)	17.83	80.81	1.37	48.84	6.55	43.2	2.05	0.1	22.26
196	Erica australis (shoot)	18.97	79.65	1.38	48.13	6.08	42.7	0.82	0.1	24.4
197	Pterospartum tridentatum (shoot)	18.47	80.32	1.21	48.78	6.65	42.3	0.96	0.1	22.14
198	Ulex europaeus (shoot)	17.64	80.8	1.56	48.88	6.49	42.4	1.72	0.1	21.24
200	MPR	20.79	79.21	8.09	41.62	4.98	47.19	5.6	0	19.89
201	MPR	18.32	81.68	9.15	51.59	8.85	31.2	6.75	0	24.67
203	MPR with sawdust	19.73	80.27	1.62	55.54	7.31	35.95	1.02	0.03	19.03
204	MPR with sawdust	22.44	77.56	3.05	50.43	6.7	41.58	0.99	0	22.4
205	Sawdust	20.22	79.78	0.43	55.3	7.14	37.3	0.21	0.01	18.18
206	Sugarcane bagasse	17.42	82.58	0.69	45	6.05	48.57	0.3	0.01	16.09
207	Akai kernels	27.42	72.58	0.87	47.41	6.64	43.73	1.08	0.86	16.96
208	Orange juice residues	23.55	76.45	3.3	44.93	7.1	46.31	1.42	0.14	15.86
209	Apple juice residues	14.64	85.36	2.25	53.35	7.97	36.85	1.75	0.01	22.58
210	Rice husk	23.81	76.19	13.43	43.14	5.57	50.91	0.36	0.01	19.06
211	Almond shell	15.8	82	2.2	46.35	5.67	47.46	0.3	0.22	18.28
212	Almond tree branches	19	75.6	5.4	47.35	6.36	45.47	0.65	0.16	18.35
213	Almond tree leaves	3.5	87.19	9.3	43.25	5.5	48.06	2.85	0.34	17.56
214	American oak acorn	22.8	74	3.2	44.68	5.98	48.55	0.6	0.18	17.37
215	Apple tree branches	21	74	5	46.24	11.55	41.01	0.81	0.39	17.82
216	Apple tree leaves	16.1	71.9	12	44.45	6.15	47.56	1.61	0.23	17.51
217	Barley grain	20.1	76.9	3	41.59	6.08	50.18	1.79	0.35	16.52
218	Barley straw	16	77.9	6.1	40.69	6.95	50.5	1.64	0.23	17.37
219	Bean husk	18.2	74	8	39.66	5.38	53.98	0.66	0.31	15.11
220	Beetroot pellets	15	76	9	38.94	5.23	54.13	1.19	0.51	15.1
221	Black poplar bark	20.8	71	8	43.25	6.33	49.66	0.42	0.34	17.41
222	Black poplar leaves	21	71.2	7.8	58.3	8.41	31.92	1.03	0.35	18.17
223	Black poplar wood	12.3	86	1.5	46.19	5.7	47.36	0.18	0.56	18.39
224	Briquette	14.2	85	0.8	46.74	6.39	45.52	1.24	0.1	18.5
225	Building wastes chips	13.2	86	0.8	47.26	6.45	46.04	0.08	0.17	18.28
226	Cherry stone	14.1	85	0.87	48.57	6.21	44.6	0.43	0.19	19.07
227	Cherry tree branches	21.5	74	4.4	46.42	6.21	46.68	0.52	0.17	19.36
228	Cherry tree leaves	21.6	71	7.4	45.52	6.25	46.55	1.49	0.19	17.73
229	Chestnut shell	29.1	67	3.9	42.31	5.17	51.77	0.42	0.33	14.31
230	Chestnut tree chips	20.5	78.2	1.3	45.3	6.1	48.2	0.23	0.17	17.49
231	Chestnut tree leaves	22.7	72.41	4.9	47.82	6.24	43.46	2.21	0.27	18.76
232	Chestnut tree shaving	20.6	79	0.4	45.88	5	48.73	0.12	0.27	17.62
233	Cocoa beans husk	21	69	9.96	43.25	5.89	47.93	2.64	0.29	17.31
234	Coconut shell	19.4	79.2	1.4	47.93	6.05	45.63	0.15	0.24	18.88
235	Coffee husk	18	76.2	5.8	45.06	6.42	45.51	2.53	0.48	18.33
236	Corncob	14.6	83	2.4	44.78	6.02	48.77	0.22	0.21	17.69
237	Cypress fruit	23.5	71.8	4.7	27.81	5.7	65.96	0.35	0.18	20.17
238	Date stone	16.6	82	1.4	43.37	6.23	49.05	1.03	0.32	18.15
239	Eucalyptus bark	16.8	77	6.2	46.53	5.87	45.61	1.69	0.3	16.24
240	Eucalyptus chips	19.1	79	1.9	44.77	6.33	48.6	0.14	0.15	16.49
241	Eucalyptus fruit	21.7	73.6	4.7	46.81	5.81	45.84	1.14	0.39	18.52
242	Feijoa leaves	22.1	71.2	6.7	45.28	6.03	47.25	1.23	0.2	17.81
243	Gorse	50.2	45.2	5	43.49	5.53	49.16	1.49	0.33	18.6
244	Grapevine branches	20.9	71.5	7.6	45	6.95	46.83	0.76	0.46	16.82
245	Grapevine waste	13.7	73	13.3	35.74	5.95	56.67	1.35	0.3	16.47
246	Hazelnut and alder chips	18	77	5	45.47	5.94	47.99	0.4	0.2	17.56
247	Hazelnut shell	20.8	77	2.2	47.8	6.14	45.64	0.27	0.16	18.87
248	Hazelnut tree leaves	13.4	79	8	45.14	6.79	45.71	2.05	0.31	17.87
249	Holm oak branch chips	17.7	74.9	7.4	45.65	5.75	45.84	0.76	1.99	17.18
250	Horse chestnut burr	24.6	70	5.4	53.38	7.16	38.77	0.45	0.23	17.17
251	Horse chestnut tree br.	19.6	73.5	6.9	43.71	6.27	48.54	1.05	0.43	17.47
252	Kiwi branches	21.5	74	4.5	46.41	6.09	43.99	1.06	2.44	17.81
253	Lemon rind	17.1	73.2	9.7	42.95	6.56	48.98	1.08	0.42	17.18
254	Lemon tree branches	18.6	76.7	4.7	54.74	5.72	38.68	0.54	0.33	17.56
255	Maize grain	19.1	78.9	2.1	40.96	6.92	50.71	1.17	0.23	16.43
256	Mimosa branches	21	75	4	45.81	6.19	47.08	0.75	0.17	17.75
257	Medlar tree branches	17.6	74	8.4	44.36	6.17	48.77	0.52	0.18	17.65
258	Miscanthus	11.4	79	9.6	47.09	6.3	46.42	0.1	0.1	18.07
259	Nectarine stone	22.9	76	1.1	48.57	6.22	44.48	0.5	0.23	19.56
260	Oak acorn	22.3	75.1	2.6	41.84	6.82	50.28	0.8	0.25	16.17
261	Oak tree branches	17.4	78.4	4.2	48.26	6.28	42.26	2.87	0.33	17.72
262	Oak tree leaves	24.2	72	3.8	46.9	5.47	44.2	3.04	0.38	18.31
263	Oak tree pruning	18.7	77	4.3	37.89	5.94	55.23	0.73	0.21	17.59
264	Oats and vetch	20.7	72	7.33	41.69	5.82	51.27	0.92	0.29	16.66
265	Oats bran	18.9	77	4.15	44.01	7.17	46.36	2.17	0.29	18.06
266	Olive stone	20.4	78.3	1.4	46.55	6.33	45.2	1.81	0.11	17.88
267	Olive tree pruning	9	78	13	45.36	5.47	47.42	1.47	0.28	17.34
268	Orange tree branches	16.9	79	4.5	45.76	6.12	47.34	0.56	0.21	16.31
269	Orange tree leaves	11.4	73.2	15.4	41.11	5.28	50.62	2.59	0.4	16.17
270	Pea husk	12.5	83	4.5	39.62	6.54	50.78	1.24	1.82	15.46
271	Pea plant waste	15.9	78	5.8	44.06	4.73	49.91	0.9	0.39	17.35
272	Peach stone	23.9	75.6	0.5	40.72	6.96	48.07	3.94	0.3	19.59
273	Peach tree leaves	14.7	75	10.2	59.59	9.76	27.86	2.03	0.77	18.34
274	Peanut shell	16.5	81	2.5	49.35	6.4	42.96	1.05	0.24	20.09
275	Pepper plant waste	4	73.1	22.9	36.56	5.27	53.67	3.66	0.83	13.66
276	Pine and eucalyptus chips	24.8	71.6	3.6	45.9	6.3	46.03	1.59	0.19	16.99
277	Pine chips	17.8	81.6	0.6	48.15	5.59	45.9	0.09	0.28	19.43
278	Pine kernel shell	19.7	77.6	2.7	47.91	4.9	46.28	0.31	0.6	18.89
279	Pine pellets	15.2	83.5	1.3	46.83	5.3	47.28	0.28	0.31	18.84
280	Pine shaving	14.2	85	0.8	48.67	5.08	45.92	0.07	0.26	19.79
281	Pineapple leaf	21.8	75	3.2	42.26	4.81	52.27	0.4	0.27	18.15
282	Pinecone heart	30.5	66	3.5	42.22	5.06	51.59	0.29	0.84	16.44
283	Pinecone leaf	18.7	80	1.3	47.65	5.43	46.21	0.27	0.44	18.63
284	Pistachio shell	16.2	82.5	1.3	44.69	5.16	49.87	0.11	0.18	17.35
285	Plum stone	21.2	77	1.8	48.22	6.6	44.14	0.87	0.17	19.14
286	Pomegranate peel	25.2	68	6.8	42.19	5.11	51.68	0.69	0.33	15.17
287	Potato plant waste	14.7	69	15.8	38.33	5.07	55.03	1.13	0.44	15.07
288	Rice husk	13.3	73	13.7	26.69	2.88	70.05	0.21	0.17	15.9
289	Rye grain	19.3	78.9	1.8	41.11	6.76	50.72	1.2	0.21	16.14
290	Rye straw	16.9	79.9	3.2	40.18	6.85	51.48	1.16	0.32	17.11
291	Sainfoin	17.8	73	9.2	41.68	5.9	50.05	1.8	0.57	16.41
292	Sawdust	17.4	81	1.6	45.34	6.02	47.05	0.53	1.07	18.02
293	Sorghum	21	62	17	40.79	4.38	53.87	0.73	0.23	11.87
294	Soya grain	18.2	77	4.8	44.42	6.33	47.86	1.16	0.24	16.71
295	Straw pellets (grass)	11.2	79	9.8	47.89	5.51	45.87	0.56	0.17	16.58
296	Sunflower Seed husk	18.1	80	1.9	45.33	5.91	48.14	0.38	0.24	18
297	Tomato plant waste	6	78	16.2	36.63	0.68	60.01	1.19	1.48	14.15
298	Triticale	18.8	75	6.2	42.14	5.8	50.07	1.23	0.76	16.65
300	Vine orujillo	8.3	79	12.7	44.15	5.31	48.04	1.91	0.58	17.74
301	Vine shoot chips	24.3	66	9.7	40.15	5.02	53.91	0.61	0.31	14.63
302	Vine shoot waste	31.9	64	4.1	34.6	5.61	58.91	0.63	0.24	13.29
303	Walnut shell	18.7	79	2.3	46.97	6.27	46.44	0.22	0.1	18.38
304	Wheat bran	18.5	78	3.5	42.74	6.62	47.98	2.34	0.31	17.37
305	Wheat grain	17.2	80	2.8	49.22	6.52	43.76	0.24	0.26	16.33
306	Wheat straw	18.2	76	5.3	45.58	6.04	46.6	1.18	0.59	17.34
307	Wood chips	29.9	68.6	1.5	42.2	5.51	51.88	0.13	0.27	15.16
308	Wood pellets	17.1	82	1.3	46.79	6.13	46.15	0.6	0.32	18.22
309	Wood sawdust	16.4	83	0.6	45.97	5.13	48.53	0.12	0.24	18.21
310	Akhrot shell	18.78	79.98	1.2	49.81	5.64	42.94	0.41	0	20.008
311	Alabama Oak wood waste	21.9	74.7	3.3	49.5	5.7	41.3	0.2	0	19.228
313	alfalfa stalks	17.5	76	6.5	45.4	5.75	40.72	1	0.02	18.45
314	Alfalfa stems	15.81	78.92	5.27	47.17	5.99	40.2	2.04	0.1	18.465
315	Almond	21.54	76.83	1.63	51.3	5.29	38.19	2.68	0.2	18.67
317	Almond hulls	20.07	73.8	6.13	47.53	5.97	40.9	0.66	0.01	20.01
318	Almond shell	18.4	80.5	1.1	48.8	5.9	40.6	0.96	0.01	18.22
319	Almond shell	15.8	82	2.2	46.35	5.67	39.16	1.13	0.06	18.89
320	Almond shells	21.74	73.45	4.81	44.98	5.97	43.7	0.5	0	19.92
321	Almond shells	20.71	76	3.29	49.3	5.97	47.2	0.3	0.22	18.275
323	Almond tree leaves	3.51	87.19	9.3	43.25	5.5	48.06	2.85	0.34	17.56
325	Apple tree branch	21	74	5	46.24	11.55	41.01	0.81	0.39	17.821
326	Apple tree leaves	16.1	71.9	12	44.45	6.15	47.56	1.61	0.23	17.51
327	Apricot bagasse	15.8	80.31	3.89	47.1	5.84	42.8	0.6	0.12	18.85
328	Bagasse	14.95	73.78	11.27	44.8	5.35	39.55	0.38	0.01	17.33
329	Barley straw waste	16	77.9	6.1	40.69	6.95	50.5	1.64	0.23	17.369
330	Bean Straw	18.77	75.3	5.93	42.97	5.59	44.93	0.83	0.01	17.46
332	Bio-dry wood	20.8	60.9	18.3	42.1	4.66	33.8	0.95	0.2	16.24
333	Black liquor	13	46.8	40.2	29.2	4.4	31.1	0.14	4.9	11.147
334	Black Locust Wood	18.26	80.94	0.8	50.73	5.71	41.93	0.57	0.01	19.71
335	Black poplar bark	20.76	71	8	43.25	6.33	49.66	0.42	0.34	17.406
337	Black poplar wood	12.28	86	1.5	46.19	5.7	47.36	0.18	0.56	18.392
338	Black Walnut Prunings	18.56	80.69	0.78	49.8	5.82	43.25	0.22	0.01	19.83
339	Block wood	14.59	83.32	2.09	46.9	6.07	43.99	0.95	0	18.261
340	Brassica	16.1	76.2	7.7	46.3	6.1	38.3	0.7	0.49	18.5
341	Briquette	14.2	85	0.8	46.74	6.39	45.52	1.24	0.1	18.498
342	Building wastes chips	13.2	86	0.8	47.26	6.45	46.04	0.08	0.17	18.279
343	B-wood	21.62	76.53	1.85	50.26	6.91	39.66	1.03	0	20.05
344	Cabernet Sauvignon	19.2	78.63	2.17	46.59	5.85	43.9	0.83	0.04	19.03
345	Cacao	21.7	67.8	10.5	47.4	5.24	33.6	3.03	0.19	18.38
346	Canyonlive Oak	11.3	88.2	0.5	47.84	5.8	45.76	0.07	0.01	18.981
347	Cardboard,paper	6.9	84.7	8.4	44.5	5.68	41.2	0.1	0.12	16.9
348	Casuarina crop	19.66	78.94	1.4	48.61	5.83	43.36	0.59	0.02	19.44
349	Casuarinaequisetifolia leaf	16.46	73.5	3.93	46.12	6.9	42.64	1.18	0	18.48
351	Casurina wood	19.58	78.58	1.83	48.5	6.24	43.12	0.31	0	18.769
352	Cattails	20.5	71.6	7.9	43	5.25	42.5	0.74	0.04	17.81
353	Cedar Bark	21.9	73	5.1	51	5.7	38.2	0	0	20.03
354	Chaparral wood	18.68	75.19	6.13	46.9	5.08	40.17	0.54	0.03	18.61
355	Char from electronic scrap	25.2	7.7	67.1	33.5	1.32	2.2	1.01	0.56	12.278
357	Char from wheat straw	45.6	15.9	38.5	54.2	1.4	4.9	0.89	0.07	16.306
360	Chenin Blanc Pr	20.21	77.28	2.51	48.02	5.89	41.93	0.86	0.07	19.13
361	Cherry stone waste	14.13	85	0.87	48.57	6.21	44.6	0.43	0.19	19.069
362	Cherry tree branch	21.5	74	4.4	46.42	6.21	46.68	0.52	0.17	19.361
363	Cherry tree leaves	21.6	71	7.4	45.52	6.25	46.55	1.49	0.19	17.734
364	Chestnut tree leaves	22.69	72.41	4.9	42.31	5.17	51.77	0.42	0.33	14.31
366	Coarse poplar wood	12.3	86.1	1.6	50.8	5.89	41	0.59	0.02	18.931
367	Cocoa beans husk waste	21.04	69	9.96	43.25	5.89	47.93	2.64	0.29	17.313
368	Cocoa Hulls	23.8	67.95	8.25	48.23	5.23	33.19	2.98	0.12	19.04
369	Coconut coir	29.7	66.58	3.72	50.29	5.05	39.63	0.45	0.16	20.05
370	Coconut coir pith	28.82	66.02	5.16	43.36	4.98	44.87	1.63	0	18.067
371	Coconut shell	22.1	77.19	0.71	50.22	5.7	43.37	0	0	20.498
372	Coconut shell waste	19.4	79.2	1.4	47.93	6.05	45.63	0.15	0.24	18.875
373	Coffee husk	19.1	78.5	2.4	47.5	6.4	43.7	0	0	19.8
374	Coffee husk waste	18	76.2	5.8	45.06	6.42	45.51	2.53	0.48	18.326
375	Corn Stalks	20.3	73.3	6.4	43.86	5.77	43.24	1.28	0.05	18.25
376	Corn Stover	14.5	78.1	7.4	46.5	5.81	39.67	0.56	0.11	19
377	Corn Stover	19.25	75.17	5.58	43.65	5.56	43.31	0.61	0.01	17.65
378	Corn stover	26.65	66.58	6.73	45.48	5.52	41.52	0.69	0.04	17.93
379	Corn straw	19.19	73.15	7.65	44.73	5.87	40.44	0.6	0.07	17.68
380	Corncob	18.54	80.1	1.36	46.58	5.87	45.46	0.47	0.01	18.77
381	Corncob waste	14.6	83	2.4	44.78	6.02	48.77	0.22	0.21	17.692
382	Cotton gin waste	8.4	82.2	9.4	49	4.71	35.1	1.45	0.36	16.27
383	Cotton residue	20.59	72.8	6.61	47.03	5.96	38.42	1.79	0.19	16.9
384	Cotton stalks	26.5	68.9	4.6	51.2	4.96	37.1	1.24	0.95	17.282
385	Cottongin waste	14.97	83.41	1.61	42.66	6.05	49.5	0.18	0	17.483
386	Currency paper	11.6	82.9	5.5	42.9	5.97	43.6	1.75	0.3	18.299
387	Cynara cardunculus	20.3	69.7	10	42	5.6	37.4	1.1	0.12	16.3
388	Dakota switch grass	15	81.4	3.6	47.4	5.75	42.3	0.74	0.08	18.641
390	Date stone waste	16.6	82	1.4	43.37	6.23	49.05	1.03	0.32	18.15
393	Douglass fir wood	12.6	87.3	0.1	50.64	6.18	43	0.06	0.02	20.377
394	EKO grass pellets	16.9	71	12.1	44.1	5.59	35.6	2.5	0.22	18.574
395	English Walnut Prunings	18.1	80.82	1.08	49.72	5.63	43.14	0.37	0.01	19.63
396	ERCO char	57.76	24	18.26	65.86	2.57	12.8	0.4	0.1	24.161
398	Esparto plant	16.8	80.5	2.2	46.94	6.44	43.56	0.86	0	19.1
399	Eucalyptus	21.3	75.35	3.35	46.04	5.82	44.49	0.3	0	18.64
400	Eucalyptus Camaldulensis crop	17.82	81.42	0.76	49	5.87	43.97	0.3	0.01	19.42
401	Eucalyptus fruit	21.7	73.6	4.7	46.81	5.81	45.84	1.14	0.39	18.522
402	Eucalyptus Globulus wood	17.3	81.6	1.1	48.18	5.92	44.18	0.39	0.01	19.23
403	Eucalyptus Grandis crop	16.93	82.55	0.52	48.33	5.89	45.13	0.15	0.01	19.35
404	Feijoa leaves	22.1	71.2	6.7	45.28	6.03	47.25	1.23	0.2	17.805
405	Fir mill waste	17.48	82.11	0.41	51.23	5.98	42.1	0.06	0.03	20.42
406	Forest residue	20	79.8	0.2	53.16	6.25	40	0.3	0.09	19.5
407	Forest residue wood	13.6	82.4	4	50.3	4.59	40	1.03	0.11	20.166
408	Fresh subabul wood	15.2	83.6	1.12	46.24	5.8	46.59	0.25	0	19.698
410	Grape vine branch	20.9	71.5	7.6	45	6.95	46.83	0.76	0.46	16.818
411	Grapevine waste	13.7	73	13.3	35.74	5.95	56.67	1.35	0.3	16.467
412	Grass pellets	17.3	65	17.7	41.5	4.68	32.9	2.19	0.24	16.814
413	Groundnut shell	21.6	72.7	5.7	48.59	5.64	39.49	0.58	0	19.849
414	Hazelnut and alder chips	18	77	5	45.47	5.94	47.41	0.4	0.2	17.555
415	Hazelnut shell	30	68.9	1.1	50.9	5.9	42.8	0.4	0	19.9
416	Hazelnut shell waste	20.8	77	2.2	47.8	6.14	45.64	0.27	0.16	18.872
417	Hazelnut tree leaves	13.43	79	8	45.14	6.79	45.71	2.05	0.31	17.87
418	Hemp, crushed , baled	18.7	72.6	8.7	44.8	5.88	40.9	1.38	0.17	18.38
419	Hemp, fan dried after crushing	19.3	75.2	5.5	45.7	5.95	43.1	0.73	0.1	18.33
420	Hemp,dried in field	16.4	80	3.6	45.5	6	44.4	0.43	0.08	18.28
421	Hemp,fan dried	17.9	74.3	7.8	45.3	5.91	40.8	1.26	0.14	18.43
422	Hemp,silage	17.2	74.5	8.3	46.2	5.9	40.1	1.14	0.16	19.5
423	Hemp.fresh	18.3	76.5	5.2	45.7	5.79	43	0.68	0.12	17.89
424	Hemp.silage,dried	17.7	75.2	7.1	46.6	5.9	39.6	1.13	0.13	19.95
425	Holmoak branch chips	17.7	74.9	7.4	14.61	1.63	81.8	0.39	1.57	17.181
426	Horse chestnut tree branch	19.6	73.5	6.9	43.71	6.27	48.54	1.05	0.43	17.469
427	Hybrid poplar	12.49	84.81	2.7	50.18	6.06	40.43	0.6	0.02	19.02
428	Ipilipil	17.7	79.9	2.4	48.3	6.8	42.5	0	0	20.22
429	Jawar straw	15.15	75.97	8.88	42.1	5.6	43.38	0.04	0	17.951
430	Jujuba wood	14.14	83.63	2.32	47.63	6.12	43.78	0.15	0	19.773
431	Jute stick	6.5	92.6	0.9	49	6.69	40.2	2.92	0.25	19.34
432	Kenaf	17	79.4	3.6	46.6	5.8	42.7	1	0.14	18.58
433	Kiwi branch	21.48	74	4.5	97.18	0.41	0	1.95	0.97	17.812
434	Lemon rind waste	17.1	73.2	9.7	42.95	6.56	48.98	1.08	0.42	17.184
435	Leucaea wood chips	14.3	83.2	2.5	47.9	5.84	43.3	0.41	0.08	19.473
436	Leucaena wood	17.6	80.9	1.5	49.2	6.05	42.7	0.47	0.03	19.07
437	Loblolly Pine	33.9	65.7	0.4	56.3	5.6	37.7	0	0	21.772
438	Long Leaf Pine bark	32.3	67	0.7	56.4	5.5	37.4	0	0	21.77
440	Macadamia shell	23.68	75.92	0.4	54.41	4.99	39.69	0.36	0.01	21.01
441	Madrone Wood	12	87.8	0.2	48.94	6.03	44.75	0.05	0.02	19.51
442	Madrone Wood	15.1	84.5	0.3	48.56	6.05	45.08	0.05	0.02	19.14
443	Mango wood	11.36	85.64	2.98	46.24	6.08	44.42	0.28	0	19.17
444	Manzanita Wood	17.89	81.29	0.82	48.18	5.94	44.68	0.17	0.02	19.3
445	Medlar tree branch	17.6	74	8.4	44.36	6.17	48.77	0.52	0.18	17.645
446	Millet straw	16.45	78.28	5.27	43.71	5.85	45.16	0.01	0	18.047
447	Mimosa branch	21	75	4	45.81	6.19	47.08	0.75	0.17	17.752
448	Mint straw	19.4	69.8	10.8	45.2	5.52	35.3	2.47	0.25	17.652
449	Miscanthus sinesis gracillimus, Oregon	16.3	80.3	3.4	47.7	5.75	42.7	0.45	0.05	18.957
450	Miscanthus, high K	16.1	82.4	1.5	48.1	5.8	41.9	0.3	0.1	18.1
451	Miscanthus, low K	21	77.9	1.1	49	6	43.8	0.6	0.1	19.4
452	Miscanthus, silage,dried	19.9	75.4	4.7	47.3	5.79	41.9	0.43	0.06	19.36
453	Miscanthus,silage	19.7	75.3	5	47.1	5.78	41.8	0.45	0.08	19.28
454	Miscanthus,silberfeder,Oregon	12.6	84.4	3	47.3	5.75	43.5	0.33	0.06	18.724
455	Mixed paper	9.4	84.6	6	43.41	5.82	44.32	0.25	0.2	17.611
456	Mulberry stick	22.8	75.1	2.1	44.23	6.61	46.25	0.51	0	18.356
457	Oak char-820-11850F	59.3	25.8	14.9	67.7	2.4	14.4	0.4	0.2	24.796
458	Oak tree branch	17.4	78.4	4.2	48.26	6.28	42.26	2.87	0.33	17.717
459	Oakwood (large branch)	16.18	81.75	2.07	48.57	6.81	42.23	2.39	0	19.17
460	Oakwood (medium branch)	16.18	80.82	3	48.62	6.52	42.28	2.58	0	19.24
461	Oakwood (small branch)	18.5	77.45	4.05	48.76	6.35	42.08	2.81	0	19.2
462	Oats and vetch crop	20.67	72	7.33	41.69	5.82	51.27	0.92	0.29	16.661
463	Oats bran	18.85	77	4.15	44.01	7.17	46.36	2.17	0.29	18.058
464	Oil palm fruit bunch	16.46	78.2	4.53	45.9	5.8	40.1	1.2	0	16.96
465	Olive cake	34.6	62.1	2.8	53.7	6.7	36.2	0.6	0	21.6
466	Olive kernel	32.8	63.9	1.7	54.6	6.8	36.1	0.8	0	22.4
467	Olive kernel	24.25	73.62	2.13	52.44	6.17	37.85	1.32	0.09	19.9
468	Olive kernel shell	36.1	60.5	3.3	53.2	6.7	36.3	0.5	0	21.4
469	Olive stone	20.35	78.3	1.4	46.55	6.33	45.2	1.81	0.11	17.884
470	Olive stones	19.5	78.3	2.2	49	6.1	42	0.8	0	20.23
471	Olive tree pruning	9	78	13	45.36	5.47	47.42	1.47	0.28	17.342
472	Orange peel and seeds	18.3	77.1	4.6	46.4	5.7	41.8	1.52	0.05	18.35
473	Orange tree leaves	11.45	73.2	15.4	41.11	5.28	50.62	2.59	0.4	16.17
474	Palm fibre	18.8	72.8	8.4	47.5	6.01	36.4	1.4	0.3	19.167
475	Park waste wood	19.2	77.6	3.2	49.6	5.69	41.1	0.25	0.05	19.52
476	Park wood	14.4	50.6	35	35.2	3.77	25.1	0.86	0.08	13.2
477	Pea plant waste	15.89	78	5.8	44.06	4.73	49.91	0.9	0.39	17.351
478	Peach Pit	19.8	79.1	1.1	49.14	6.34	43.52	0.48	0.02	19.423
479	Peach Pits	19.85	79.12	1.03	53	5.9	39.14	0.32	0.05	20.82
480	Peanut hulls	21.09	73.02	5.89	45.77	5.46	39.56	1.63	0.12	18.64
481	Peanut shell	13.4	84.9	1.7	47.4	6.1	44.4	2.1	0	18.6
482	Peanut shell waste	16.5	81	2.5	49.35	6.4	42.96	1.05	0.24	20.088
483	Pine chips	17.8	81.6	0.6	48.15	5.59	45.9	0.09	0.28	19.427
484	Pine cone leaf	18.7	80	1.3	47.65	5.43	46.21	0.27	0.44	18.633
485	Pine kernel shell	19.7	77.6	2.7	47.91	4.9	46.28	0.31	0.6	18.893
486	Pine needles	26.12	72.38	1.5	48.21	6.57	43.72	0	0	20.12
487	Pine shaving waste	14.2	85	0.8	48.67	5.08	45.92	0.07	0.26	19.793
488	Pineapple waste	16.8	78.8	4.4	47.3	6.03	40.9	1.13	0.21	18.47
489	Pist. Shells	16.95	81.64	1.41	50.2	6.32	41.15	0.69	0.22	18.22
490	Pistachio shell	16.84	82.03	1.13	48.79	5.91	43.41	0.56	0.01	19.26
491	Plum stone waste	21.2	77	1.8	48.22	6.6	44.14	0.87	0.17	19.136
492	Ply wood	15.77	82.14	2.09	48.13	5.87	42.46	1.45	0	18.955
493	Ponderosa Pine Wood	17.17	82.54	0.29	49.25	5.99	44.36	0.06	0.03	20.02
494	Poplar crop	16.35	82.32	1.33	48.45	5.85	43.69	0.47	0.01	19.38
495	Prune pits	17.8	80.8	1.4	49.3	6.59	41.8	0.84	0.07	20.092
496	Rape straw	17.81	76.54	4.65	46.17	6.12	42.47	0.46	0.1	18.34
497	Red wood	19.92	79.72	0.36	50.64	5.98	42.88	0.05	0.03	20.72
499	Red alder	12.5	87.1	0.4	49.55	6.06	43.78	0.13	0.07	19.3
501	Rice Hulls	15.8	63.6	20.6	38.3	4.36	35.45	0.83	0.06	14.89
502	Rice husk	16.3	61.2	22.5	38.2	5.6	33.7	0	0	16.47
503	Rice husk bran	19.53	61.83	18.64	38.92	5.12	36.77	0.55	0	15.29
504	Rice husk waste	13.3	73	13.7	26.69	2.88	70.05	0.21	0.17	15.899
505	Rice husks Patni-23	14.9	69.3	15.8	38.92	5.1	37.89	2.17	0.12	15.673
506	Rice straw	15.86	65.47	18.67	38.24	5.2	36.26	0.87	0.18	15.09
507	Rice straw	13.91	65.7	20.38	35.68	4.62	39.14	0.28	0	14.85
508	Sainfoin crop	17.8	73	9.2	41.68	5.9	50.05	1.8	0.57	16.412
509	Sawdust	17.4	81	1.6	45.34	6.02	47.05	0.53	1.07	18.016
510	Seed husk waste	18.1	80	1.9	45.33	5.91	48.14	0.38	0.24	17.998
511	Sewage sludge, dried thermal	13.5	54.2	32.3	30.9	4.6	26.5	4.5	1.1	11.97
512	Sewage sludge, granulates	11.4	52.6	36	33.4	4.65	19.6	4.52	1.67	14.8
513	Shea meal	28.7	66.3	5	48.56	5.86	37.7	2.88	0	19.8
514	Slash Pine bark	33.4	56.9	0.7	56.2	5.4	37.3	0	0	21.77
515	Softwood	28.1	70	1.7	52.1	6.1	41	0.2	0	20
516	Spire-mint	11.8	70.1	18.1	37.23	5.34	33.38	5.95	0	15.53
517	Spruce bark	26.6	69.6	3.8	51.8	5.7	38.6	0	0.1	20.33
518	Spruce wood	28.3	70.2	1.5	51.9	6.1	40.9	0.3	0	20.1
519	Straw pellets	11.2	79	9.8	47.89	5.51	45.87	0.56	0.17	16.584
520	Straw pellets char 350C	35.9	26.2	37.9	46	2.8	12.5	1.2	0.4	18
521	Subabul wood	18.52	81.02	1.2	48.15	5.87	44.75	0.03	0	19.777
523	Sudan Grass	18.6	72.75	8.65	44.58	5.35	39.18	1.21	0.01	17.39
524	Sugarcane bagasse	11.95	85.61	2.44	48.64	5.87	42.82	0.16	0.04	18.99
525	Sugarcane bagasse	13.15	83.66	3.2	45.48	5.96	45.21	0.15	0	18.73
526	Sugarcane bagasse	13.3	81.5	5.2	44.5	5.9	42.8	1.84	0.13	17.7
527	Sugarcane fiber	12.7	71.6	15.7	44.5	5.18	33.8	0.51	0.16	16.8
528	Sugarcane leaves	14.9	77.4	7.7	39.75	5.55	46.82	0.17	0	17.41
529	Sugarcane straw	14.6	76.2	9.2	43.5	6.1	41.1	0	0	17.19
530	Sunflower pellets	16.4	76.8	6.8	46.9	6.71	33.3	5.98	0.29	17.263
531	Sunflower seed husk	22	73.8	4.2	48.9	6.03	39.7	0.86	0.19	19.984
532	Sunflower shell	19.8	76.2	4	47.4	5.8	41.4	1.4	0.05	18
533	Switch-grass	14.34	76.69	8.97	46.68	5.82	37.38	0.77	0.19	18.06
534	Tan Oak Wood	12.4	87.1	0.5	48.34	6.12	44.99	0.03	0.03	19.12
535	Tea bush	21.8	76.5	1.7	47.67	6.13	43.16	1.33	0	19.842
536	Urban/(2) Ag wood	16.93	80.57	2.5	49.69	5.87	41.52	0.33	0.04	19.49
537	Urban/wood	15.23	79.23	5.54	48.77	5.76	39.53	0.27	0.07	19.45
538	Vegetable food waste	16.35	78.77	4.88	49.06	6.62	37.55	1.68	0.2	19.23
540	Vineorujillo waste	8.3	79	12.7	44.15	5.31	48.04	1.91	0.58	17.742
541	Walnut	20.8	78.5	0.7	48.2	6.25	43.24	1.61	0	19.967
542	Walnut shell waste	18.7	79	2.3	46.97	6.27	46.44	0.22	0.1	18.378
543	Walnut Shells	21.16	78.28	0.56	49.98	5.71	43.35	0.21	0.01	20.18
544	water hyacinth	15.9	62	22.1	36.4	4.77	32.6	1.82	0.41	14.812
545	Wheat bran	18.5	78	3.5	42.74	6.62	47.98	2.34	0.31	17.37
546	Wheat dust	16.47	69.85	13.68	41.38	5.1	35.17	3.04	0.19	16.2
547	Wheat straw	23.5	63	13.5	45.5	5.1	34.1	1.8	0	17
548	Wheat Straw	19.8	71.3	8.9	43.2	5	39.4	0.61	0.11	17.51
549	Wheat straw	10.98	82.12	6.9	42.95	5.35	46.99	0	0	17.988
550	Wheat straw waste	18.19	76	5.3	45.58	6.04	46.6	1.18	0.59	17.344
551	Wheat straw	17.71	75.27	7.02	44.92	5.46	41.77	0.44	0.16	17.94
552	White Fir Wood	16.58	83.17	0.25	49	5.98	44.75	0.05	0.01	19.95
553	White Oak Wood	17.2	81.28	1.52	49.48	5.38	43.13	0.35	0.01	19.42
555	Willow wood	16.07	82.22	1.71	49.9	5.9	41.8	0.61	0.07	19.59
557	Wood Chips	23.5	76.4	0.1	48.1	5.99	45.74	0.08	0	19.916
559	Wood sawdust waste	16.4	83	0.6	45.97	5.13	48.53	0.12	0.24	18.207
560	Wood/pit	18.1	76.77	5.13	48.62	5.78	39.73	0.65	0.06	19.66
561	Wood/Wheat straw	16.67	75.14	8.19	47.48	5.81	37.92	0.35	0.12	18.8
562	Yard waste	13.59	66.04	20.37	41.54	4.79	31.91	0.85	0.24	16.3
